# Supplementary material for: Integrating GPS and Accelerometry to Capture Life-Space Mobility in Parkinson’s Disease
Source: Sensors (Basel). 2026 Apr 17;26(8):2480. doi: 10.3390/s26082480 (PMC13119923; doi:10.3390/s26082480)
Supplement: Supplementary file 1 [file sensors-26-02480-s001.zip]

Archive with 2 entries (2 files):
- supplementary maps.pdf
- supplementary table.pdf
